# Supplementary material for: MALDI-TOF mass spectrometry identification of mosquitoes collected in Vietnam
Source: Parasit Vectors. 2022 Jan 28;15:39. doi: 10.1186/s13071-022-05149-2 (PMC8795957; doi:10.1186/s13071-022-05149-2)
Supplement: Supplementary file 3 — Additional file 3: Table S2. List of the top ten average mass peaks of the different mosquito species. The top ten average mass peaks by mosquito species are shown in bold. The average intensity of the mass peaks is indicated using a colour scale from green to red, indicating moderate and high average peak intensity, respectively. The list of mass peaks used to distinguish different mosquito species is based on the analysis of the ClinProTools genetic algorithm model. Abbreviations: Da, Daltons [file 13071_2022_5149_MOESM3_ESM.xlsx]

## Sheet: Feuil3
MS peak number	m/z (Da)	Ae aegypti	Ae albopictus	An aconitus	An dirus	An harrisoni	An jamesii	An maculatus	An mininus	An peditaeniatus	An sinensis	An splendidus	An vagus	An varuna	Cx fuscocepphala	Cx pseudovishnui	Cx quinquefasciatus	Cx sitiens	Cx triteaniahynchus	Cx vishnui
1	2616.36	1.19	1.81	3.72	2.93	10.31	3.84	3.14	6.3	3.01	2.72	3.66	1.57	3.32	1.68	1.34	1.5	1.48	1.91	2.72
2	4110.25	6.48	3.92	3.09	2.94	4.7	2.42	2.67	3.65	1.78	1.65	2.47	1.6	3.3	1.85	1.48	4.03	2.3	2.83	3.24
3	4285.57	2.36	3.56	4.54	3.6	5.39	4.64	6.09	5.97	4.01	4.77	5.7	2.22	4.17	4.83	4.36	3.28	3.82	4.69	2.45
5	4383.53	1.27	1.73	8.29	3.24	2.13	1.83	2.42	17.58	1.76	1.84	2.53	1.67	2.09	1.99	1.24	1.49	1.64	1.94	1.41
6	4426.43	1.9	4.45	3.26	21.67	3.19	2.4	7.53	3.31	1.82	4.99	7.3	11.88	2.23	2.47	3.28	3.36	3.19	2.7	1.88
7	4439.2	1.43	1.78	2.9	4.96	10.02	1.88	5.19	3.63	1.59	2.32	10.76	3.2	2.31	1.33	2	1.65	2.1	1.93	1.68
8	4451.43	1.58	2.82	2.95	4.92	4.56	3.05	6.96	3.7	2.44	2.72	6.14	3.92	2.41	3.32	2.67	1.83	2.58	1.79	1.78
9	4479.23	2.03	1.62	9.59	3.39	2.45	5.33	21.59	2.48	2.09	2.05	4.46	2.06	16.2	1.82	1.78	1.55	1.77	1.72	1.47
11	4710.82	1.49	1.21	1.92	2.68	2.22	1.5	1.88	2.08	2.01	2.1	1.81	1.18	1.71	3.24	8.32	5.14	7.31	1.28	11.29
12	4822.25	11.24	1.44	2.2	3.24	11.56	2.39	2.04	5.32	2.24	1.49	2.4	1.45	1.89	5.36	4.08	5.12	3.13	2.92	3.85
13	5091.78	2.62	4.94	3.05	4.42	9.96	2.73	4.7	4.01	4.32	4.91	3.64	2.05	3.85	10.31	4.06	2.02	3.72	4.44	9.33
14	5111.14	13.63	4.16	4.01	3.76	12.18	6.17	6.36	3.46	3.7	4.67	4.81	2.28	4.82	6.21	3.56	2.59	4.77	5.55	7.73
15	5128.25	6.25	2.46	4.85	3.06	5.49	4.2	5.27	6	2.93	3.3	3.51	3.32	4.44	5.86	4.94	4.26	4.48	4.75	3.4
16	5181.65	2.83	1.32	2.98	3.73	4.61	21.15	3.22	3.15	1.88	2.19	4.64	3.35	2.38	2.03	2.5	3.52	2.75	3.13	4.22
17	5207.82	1.61	1.67	4.13	2.61	8.12	7.45	3.23	4.61	2.84	3.88	20.94	11.72	3.5	19.76	6.21	5.48	7.54	6.04	41.18
18	5223.69	1.53	7.8	3.58	2.25	8.53	8.3	7.53	4.79	3.85	4.64	10.23	5.2	3.49	4.71	2.35	2.33	3.03	3.69	11.62
19	5240.71	1.29	4.86	11.55	5.53	35.74	6.25	4.95	21.45	12.72	9.81	6.3	6.48	10.34	3.2	1.81	1.83	2.51	3.34	7.63
20	5254.73	1.79	4.08	10.47	3.57	11.04	3.43	11.26	7.65	5.12	5.02	4.71	4.16	22.58	3.13	1.62	1.62	2.08	2.85	7.87
21	5268.21	2.37	1.65	5.27	2.46	14.66	2.1	4.03	6.77	4.19	3.58	3.84	6.08	6.03	1.81	1.42	1.33	2.25	2.64	5.18
22	5664.35	3.85	10.02	3.08	8.23	2.52	4.33	4.02	2.53	4.34	6.24	4.35	3.08	4.57	4.47	5.36	4.63	5.21	3.88	2.19
23	5684.7	2.85	5.56	2.97	4.27	5.43	2.77	4.14	2.58	3.96	3.94	4.05	2.6	5.26	3.44	3.65	3.64	3.96	3.14	1.76
24	5715.34	1.59	2.57	2.83	5.54	1.85	10.62	3.72	1.79	2.59	6.84	5.88	2.1	6.82	2.13	2.06	2.46	2.31	2	1.58
25	5775.44	1.41	1.64	5.11	4.29	2.49	3.13	2.04	3.8	1.99	2.14	2.12	12.82	5.52	1.14	1.37	2.05	1.55	1.16	1.1
26	5821.33	1.16	1.74	2.99	4.12	1.53	7.09	2.22	2.17	13.36	8.53	2.41	4.49	4.02	2.57	2.6	1.87	1.63	1.39	1.94
27	5836.1	0.99	1.18	1.95	4.67	1.52	15.82	1.65	1.53	5.87	5.17	1.67	4.44	3.05	1.57	1.66	1.7	1.43	1.23	1.28
29	6450.02	3.02	3.74	2.39	1.83	3.2	2.31	2.38	2.87	2.66	4.96	2.29	1.88	1.85	9.05	1.83	1.92	1.99	1.34	1.55
32	6640.5	4.94	13.45	2.3	2.33	2.03	2.25	2.54	2.14	2.12	2.84	3.1	2.89	1.94	6.68	8.51	5.9	7.59	4.88	3.12
33	6680.33	3.01	7.9	2.51	3.33	1.95	2	2.4	2.37	2.46	3.77	2.78	2.49	1.98	5.96	6.34	3.74	5.27	2.95	2.26
35	6826.65	4.92	11.79	3.59	4.95	2.31	3.64	3.48	2.83	5.28	6.87	3.03	3.21	2.81	6.74	8.58	4.98	6.53	2.9	4.04
39	7402.3	2.22	4.42	1.28	1.3	1.16	1.32	1.33	1.2	1.14	1.11	1.36	1.13	1.31	2.49	13.3	1.72	3.87	2.03	2.82
40	7435.03	4.39	2.82	1.41	1.17	1.08	1.12	1.42	1.15	0.96	0.91	1.36	0.98	1.22	9.22	6.39	2.29	2.5	2.03	2.79
41	7454.58	3.12	2.14	1.8	1.39	1.13	1.11	1.72	1.21	1.12	1.43	1.46	0.99	1.25	5.97	4.71	6.96	2.32	1.75	3.19
42	7534.46	2.53	2.16	3.85	1.54	1.36	2.01	3.91	1.47	1.51	3.44	3.91	1.74	1.57	3.51	6.19	5.49	4.09	1.96	5.56
43	7566.52	2.1	1.98	4.33	1.44	1.22	1.87	3.06	1.31	1.4	2.54	5.14	3.09	1.38	2.2	3.53	4.57	2.66	1.67	4.63
49	8144.66	2.48	2.37	1.37	1.09	1.14	1.07	1.9	1.14	2.65	1.91	1.07	1.21	1.25	6.44	1.73	1.74	1.72	0.98	1.25
50	8195.22	4.56	18.73	1.69	1.31	2.01	1.58	2.03	1.66	1.63	1.39	1.35	1.92	1.77	3.74	2.17	2.26	2.16	1.53	1.84
51	8221.42	25.44	10.46	2.72	2.24	3.7	1.76	2.56	2.99	1.48	1.29	1.71	2.36	3.43	3.7	2.54	12.31	4.35	3.68	2.13
52	8270.17	7.47	4.72	1.6	1.19	1.29	2.17	1.78	1.19	1.22	0.93	1.07	1.27	1.62	1.51	1.07	6.64	2.3	1.72	1.32
53	8284.82	7.26	4.15	1.83	1.63	1.39	2.63	3	1.7	1.54	1.75	1.82	1.57	1.74	2.09	1.16	6.87	2.59	2.07	2.49
54	8319.51	5.26	2.88	1.17	1.39	1.25	2.54	1.9	1.11	2.15	1.43	1.4	1.47	1.29	9.65	1.19	3.94	2.53	2.64	1.36
55	8378.85	5.26	3.44	1.31	1.39	1.26	1.57	1.74	1.28	2	2.63	1.32	2.06	1.29	3.87	1.47	3.54	12.15	6.29	1.16
56	8392.57	5.07	8.37	1.17	1.5	1.26	1.26	1.53	1.21	1.41	1.67	1.23	2.13	1.18	2.68	4.81	3.67	7.7	17.4	1.07
57	8424.65	7.47	6.21	0.9	1.1	0.84	0.9	1.14	0.86	1.09	1.14	0.89	1.63	0.92	1.59	1.75	3.33	4.89	9.21	0.78
58	8453.97	5.55	3.86	1.07	1.11	0.92	0.89	1.1	0.91	1.93	1.13	1.03	2.2	1.01	1.63	1.47	5.5	4.26	7.3	1.27
59	8569.37	1.89	4.44	3.32	2.47	3.3	2.78	4.73	4.33	5.11	5.73	4.55	3.75	3.09	7.02	6.52	4.03	5.38	7.75	3.29
60	8609.49	2.12	2.07	1.64	1.33	3.13	1.1	1.5	1.89	1.64	1.5	1.48	1.92	1.63	2.08	2.6	2.37	3.88	7.68	1.31
67	9757.67	0.79	0.76	0.93	1.1	0.75	0.73	0.72	0.84	2.11	6.66	0.76	1.01	1.03	1.25	0.76	0.83	0.92	0.85	1.98
68	9874.96	0.98	1.36	0.97	1.7	0.82	0.95	0.86	0.86	1.39	1.34	0.86	1.11	0.92	3.12	1.39	1.11	2.09	2.4	6.88
69	9956.74	1.62	1.94	0.93	1.17	0.74	1.56	0.84	0.8	1.14	1.19	0.82	7.42	0.79	1.96	0.74	0.86	1.18	1.34	2.83
70	9998.5	1.06	3.9	1.22	1.72	0.84	3.37	1.76	0.94	8.6	7.28	2.99	2.58	1.1	1.34	0.69	0.95	1.05	1.03	2.43
72	10165.4	0.83	2.97	1.59	1.67	1.88	1.59	1.86	1.63	2.44	2.11	1.28	6.43	1.18	1.3	1.04	0.88	1.09	0.84	1.12
73	10199.5	1.04	1.91	1.35	1.67	10.47	1.97	1.76	1.78	2.69	2.82	1.29	4.17	1.2	1.06	1.53	0.82	1.61	1.71	1.14
75	10259.8	0.82	1.78	2.42	1.39	2.84	1.15	1.53	2.52	2.44	2.15	1.3	2.01	3.06	2.12	3.19	1.95	5.23	2.44	2.23
78	10351	0.79	1.1	1.87	1.52	2.93	4.55	1.78	1.71	1.64	1.38	3.41	2.85	1.71	2.21	1.54	1.21	1.92	5.35	1.05
81	10795.5	5.96	3.83	1.28	0.92	1.02	0.98	1.08	0.99	1.47	1.27	0.92	1.71	1.22	4.6	1.97	0.93	2.44	1.02	1.17
82	10865.7	6.62	9.78	1.13	1.03	1.34	0.93	0.99	1.1	1.11	1.5	1.04	1.51	1.15	2.85	6.94	1.08	4.06	3.82	1.61
83	10949.5	4.42	3.87	0.94	0.9	0.98	0.77	0.92	0.88	0.99	1.06	0.97	1.38	0.95	2.75	6.66	1.93	4.57	3.53	1.7
84	10969.1	4.03	3.1	0.89	0.84	0.94	0.83	0.97	0.79	0.9	1.04	1.09	1.19	0.88	3.1	4.45	7.38	4.33	3.24	1.54
85	11019.1	3.89	3.44	1.13	0.94	1.12	1.18	1.2	0.98	5.49	6.41	6.48	1.18	1.27	4.12	3.47	4.25	3.11	3.54	1.5
86	11160	1.44	1.09	0.9	0.8	0.82	0.55	3.74	0.7	6.04	1.46	2.45	0.84	1.3	1.43	1.59	2.81	1.73	2.35	1.01
87	11213.3	1.24	0.93	2.77	0.85	0.75	0.55	1.7	0.66	1.77	1.31	2.63	0.77	10.22	1.13	1.17	2.46	1.52	2.04	1.01
88	11239.1	1.33	1.14	1.77	0.96	1.04	0.56	1.72	0.8	1.85	2.07	3.26	0.83	5.15	1.22	1.6	2.07	1.77	2.06	1.02
89	11324	2.72	6.74	1.65	4.35	1.29	1.5	2.59	1.14	2.36	2.92	2.72	2.15	3.1	3.07	4.21	3.02	3.86	2.95	1.87
91	11424.9	1.97	2.75	1.98	2.08	1.1	4.88	2.82	0.83	1.46	1.66	4.21	2.04	5.31	1.81	1.98	1.97	2.04	2.05	1.22
94	11541.2	1.5	1.7	1.9	1.7	1.23	1.29	1.55	1.98	1.43	1.01	1.64	24.6	2.64	1.21	1.42	1.75	1.52	1.4	1.03
95	11564.6	1.41	1.45	1.99	1.46	1.19	1.4	1.53	1.71	1.65	1.23	1.61	11.19	3.53	0.99	1.05	1.49	1.23	1.21	0.95
96	11632.1	1.25	1.43	1.38	1.47	0.86	2.85	1.47	0.93	13.96	10.89	1.72	6.26	2.37	1.28	0.96	1.55	1.12	1.04	0.95
97	11664	1.06	1.05	1.23	1.47	0.8	8.55	1.18	0.79	5.18	5.56	1.35	7.09	2.33	1.29	1.6	1.39	1.37	0.9	0.93
98	11764.8	1.05	1.31	1.39	1.35	0.85	1.97	1.03	1.06	4.67	3.25	0.81	8.9	1.89	1.14	1.2	1.01	1.1	0.74	0.77
100	11845.2	1.12	1.64	1.17	1.44	0.76	2.57	1.01	1.02	5.72	4.75	0.8	3.94	1.52	1.79	1.94	0.86	1.32	0.84	0.85
101	11951.2	1.09	1.21	3.71	1.1	0.89	1.46	0.71	7.01	2.04	1.64	0.63	3.68	1.12	0.99	1.07	0.83	0.86	0.74	0.76
